# Supplementary material for: The Associations between Maternal Serum Aspartame and Sucralose and Metabolic Health during Pregnancy
Source: Nutrients. 2022 Nov 24;14(23):5001. doi: 10.3390/nu14235001 (PMC9740469; doi:10.3390/nu14235001)
Supplement: Supplementary file 1 [file nutrients-14-05001-s001.zip]

Archive with 2 entries (2 files):
- ESM FIG_version_9.pdf
- ESM_22.xls
