# Supplementary material for: The Associations between Maternal Serum Aspartame and Sucralose and Metabolic Health during Pregnancy
Source: Nutrients. 2022 Nov 24;14(23):5001. doi: 10.3390/nu14235001 (PMC9740469; doi:10.3390/nu14235001)
Supplement: Supplementary file 1 [file nutrients-14-05001-s001.zip › ESM_22.xls]

## Sheet: Note
Supplemental Table S1. Participants' characteristics in the GDM and non-GDM groups
Supplemental Table S2. Spearman correlation analysis between serum aspartame and sucralose levels and maternal characteristics
Supplemental Table S3. Linear regression and robust regression models to identify the associations between maternal serum aspartame levels with glycemic and lipids traits
Supplemental Table S4. Linear regression and robust regression models to identify the associations between maternal serum sucralose levels with glycemic and lipids traits
Supplemental Table S5. Logistic regression models to identify the associations between higher serum aspartame levels with abnormal glucose metabolism and dyslipidemia
Supplemental Table S6. Logistic regression models to identify the associations between higher serum sucralose levels with abnormal glucose metabolism and dyslipidemia

## Sheet: 1.Demographics
Supplemental Table S1. Participants' characteristics in the GDM and non-GDM groups
Trait (units)	All participants	Non-GDM	GDM	P
Maternal traits collected at OGTT during pregnancy
Participants, No. (%)	218	109	109	—
Aspartame levels (nmol/L)	0.0562 (0.0459-0.0692)	0.0554 (0.0464-0.0682)	0.0572 (0.0459-0.0718)	0.54
Sucralose lelves (nmol/L)	0.3790 (0.3020-0.4740)	0.3530 (0.297-0.4860)	0.3850 (0.3060-0.4630)	0.3376
Age at OGTT (years)	30.1 ± 4.3	30.1 ± 4.3	30.0 ± 4.4	0.94
Gestational age at OGTT (weeks)	25.0 (25.0-26.0)	25.0 (25.0-26.0)	24.5 (25.0-26.0)	0.93
Pre-pregnancy BMI (kg/m2)	22.55 ± 3.36	22.6 ± 3.4	22.5 ± 3.4	0.94
BMI at OGTT (kg/m2)		25.2 ± 3.5	25.2 ± 3.7	0.92
Mean arterial pressure at OGTT (mmHg)	87.9 ± 8.7	87.6 ± 8.6	88.2 ± 8.9	0.64
Fasting plasma glucose levels (mmol/L)	4.60 ± 0.48	4.39 ± 0.3	4.82 ± 0.54	<0.0001
1h-plasma glucose levels (mmol/L)	8.50 ± 1.84	7.29 ± 1.26	9.71 ± 1.50	<0.0001
2h-plasma glucose levels (mmol/L)	7.53 ± 1.64	6.48 ± 1.04	8.59 ± 1.44	<0.0001
Fasting insulin levels (mmol/L)	45.63 (29.62-69.01）	39.56 (24.3-61.55)	55.53 (34.425-75.085)	0.0012
1h-insulin levels (mmol/L)	367.65 (248.00-536.20）	346.90 (222.40-534.10)	368.5 (275.3-552.4)	0.11
2h-insulin levels (mmol/L)	358.95 (240.70-519.80）	310.90 (201.00-448.20)	421.6 (259.9-645.7)	0.001
HbA1c (%)	4.94 ± 0.38	4.80 ± 0.34	5.07 ± 0.37	<0.0001
HbA1c (mmol/mol)		29.01 ± 0 3.67	31.94 ± 4.01	<0.0001
HOMA-IR	1.53 (0.96-2.43）	1.31 (0.78-2.07)	1.96 (1.10-2.85)	<0.0001
HOMA-β	144.95 (107.10-209.31）	150.49 (105.41-246.99)	142.46 (110.21-190.84)	0.45
Matsuda's ISI derived from OGTT	5.46 (3.78-8.00）	6.72 (4.61-11.23)	4.29 (3.32-6.79)	<0.0001
Triglycerides (mmol/L)	1.63 (1.31-2.09）	1.43 (1.23-1.92)	1.795 (1.41-2.19)	0.0012
Total cholesterol (mmol/L)	5.35 ± 0.84	5.24 ± 0.77	5.46 ± 0.89	0.059
HDL cholesterol (mmol/L)	2.66 ± 0.55	2.68 ± 0.58	2.64 ± 0.51	0.55
LDL cholesterol (mmol/L)	2.80 (2.42-3.31）	2.76 (2.35-3.14)	2.92 (2.44-3.40)	0.082
Family history of diabetes, No. (%)	16 (7.3)	6 (5.5%)	10 (9.2)	0.3
Data are given as median (interquartile range) for skewed variables, or as or number (proportion) for categorical variables. For comparison of continuous variables, Student's t-tests and Wilcoxon rank-sum tests were used. For comparison of categorical data, the chi-square tests or Fisher's exact tests were used. P values less than 0.05 were considered statistically significant. Abbreviation: ISI,…

## Sheet: 2.Spearman
Supplemental Table S2. Spearman correlation analysis between serum aspartame and sucralose levels and maternal characteristics
Trait (units)	Aspartame			Sucralose
	Spearman's rho	P		Spearman's rho	P
Age at OGTT (years)	-0.00814	0.9		0.03065	0.65
Gestational age at OGTT (weeks)	-0.07189	0.29		-0.13662	0.04
Pre-pregnancy BMI (kg/m2)	0.08509	0.21		0.01541	0.82
Mean arterial pressure at OGTT (mmHg)	0.08655	0.22		-0.01499	0.83
Fasting plasma glucose (mmol/L)	0.07857	0.25		-0.0439	0.52
1h-plasma glucose levels (mmol/L)	0.05903	0.39		-0.03075	0.65
2h-plasma glucose levels (mmol/L)	0.06974	0.31		-0.02852	0.68
Fasting insulin levels (mmol/L)	0.2249	0.00082		-0.02936	0.67
1h-insulin levels (mmol/L)	0.19344	0.0041		-0.04043	0.55
2h-insulin levels (mmol/L)	0.19937	0.0031		-0.0116	0.86
HbA1c (%)	0.16562	0.014		-0.06217	0.36
HOMA-IR	0.21917	0.0012		-0.0298	0.66
HOMA-β	0.11815	0.083		0.03867	0.57
Matsuda ISI derived from OGTT	-0.24471	0.0003		0.03199	0.64
Triglycerides (mmol/L)	0.07805	0.26		-0.0215	0.76
Total cholesterol (mmol/L)	0.22107	0.0012		0.0564	0.42
HDL cholesterol (mmol/L)	0.0557	0.42		0.12497	0.070
LDL cholesterol (mmol/L)	0.23922	0.0005		-0.01378	0.84
Serum aspartame and sucralose levels were log-transformed before analysis. P values equal to or less than 0.05 were considered statistically significant.

## Sheet: 3.Linear and robust_aspartame
Supplemental Table S3. Linear regression and robust regression models to identify the associations between maternal serum aspartame levels with glycemic and lipid traits
		Linear regression model								Robust regression model
		Unadjusted model				Fully-adjusted model				Unadjusted model				Fully-adjusted model
		Coefficient	SE	P		coefficient	SE	P		coefficient	SE	P		coefficient	SE	P
Glycemic traits
HbA1c		0.14879	0.09006	0.10		0.08059	0.08963	0.37		0.1777	0.0838	0.034		0.0545	0.0773	0.48
Matsuda's ISI derived from OGTT		-0.46004	0.13936	0.0011		-0.3366	0.137	0.015		-0.4603	0.1437	0.0014		-0.3397	0.1383	0.014
HOMA-IR		0.49982	0.17545	0.0048		0.3343	0.1731	0.055		0.5158	0.1697	0.0024		0.3652	0.1723	0.034
HOMA-β		0.24107	0.1567	0.13		0.1967	0.1621	0.23		0.3215	0.1485	0.030		0.3482	0.159	0.029
Lipid traits
Triglycerides		0.05722	0.09737	0.56		0.0072	0.1001	0.94		0.1432	0.0999	0.15		0.0795	0.102	0.44
Total cholesterol		0.60578	0.20276	0.0031		0.26521	0.11828	0.026		0.6047	0.2117	0.0043		0.3052	0.1415	0.031
LDL cholesterol		0.15838	0.05689	0.0059		0.12501	0.05824	0.033		0.2146	0.0559	0.0001		0.1905	0.0573	0.0009
HLD-cholesterol		0.15592	0.13428	0.25		0.16657	0.13627	0.22		0.0652	0.1467	0.66		0.145	0.1487	0.33
Multiple linear regression models and multiple robust regression models were used to determine the associations between serum aspartame with and lipid traits during pregnancy in all participants. Adjusted cofactors included maternal age, family history of diabetes, maternal mean arterial pressure at OGTT, pre-pregnancy BMI, and parity (0, 1+). Serum asparatame levels, Matsuda's ISI derived from O…

## Sheet: 4.Linear and robust_sucralose
Supplemental Table S4. Linear regression and robust regressioni models to identify the associations between maternal serum sucralose levels with glycemic and lipid traits
	Linear regression model								Robust statitstic regression model
	Unadjusted model				Fully-adjusted model				Unadjusted model				Fully-adjusted model
	Coefficient	SE	P		coefficient	SE	P		coefficient	SE	P		coefficient	SE	P
Glycemic traits
HbA1c	0.04189	0.0791	0.597		-0.09534	0.07743	0.2197		-0.0139	0.0754	0.8533		-0.0743	0.0669	0.2668
Matsuda's ISI derived from OGTT	-0.01238	0.12425	0.9207		0.145	0.1487	0.33		-0.0028	0.1363	0.9837		0.0215	0.1278	0.8666
HOMA-IR	0.04371	0.15544	0.7788		0.04112	0.15073	0.7853		0.0575	0.1606	0.7204		0.0213	0.158	0.8926
HOMA-β	0.06719	0.06719	0.49		0.04909	0.14035	0.7269		0.094	0.1291	0.4663		-0.05551	0.11675	0.635
Lipid traits
Triglycerides	0.01695	0.08426	0.8407		-0.00141	0.08549	0.9869		0.0237	0.0876	0.7865		0.0084	0.0886	0.9248
Total cholesterol	0.21044	0.17844	0.2396		-0.00507	0.10368	0.9611		0.1753	0.1919	0.3609		0.016	0.1254	0.8983
LDL cholesterol	0.10065	0.04961	0.044		0.05041	0.0502	0.3214		0.089	0.0508	0.080		0.0613	0.0513	0.2325
HDL cholesterol	-0.05297	0.11643	0.6496		-0.05551	0.11675	0.635		-0.0509	0.1246	0.6829		-0.0749	0.1239	0.5454
Multiple linear regression models and multiple robust regression models were used to determine the associations between serum sucralose withglycemic and lipid traits during pregnancy in all participants. Adjusted cofactors included maternal age, family history of diabetes, maternal mean arterial pressure at OGTT, pre-pregnancy BMI, and parity (0, 1+). Serum sucralose levels, Matsuda's ISI derived…

## Sheet: 5.Logistic_aspartame
Supplemental Table S5. Logistic regression models to identify the associations between higher serum aspartame levels with abnormal glucose metabolism and dyslipidemia
	Serum aspartame levels				Case (%)	Unadjusted model				Fully-adjusted model
	Without abnormal glucose metabolic and lipids traits	With abnormal glucose metabolic and lipids traits	P			OR (95 CI%)	P	P for interaction		OR (95 CI%)	P	P for interaction
Abnormal glucose metabolism
Elevated HbA1c
All participants	0.0527 (0.0455-0.0657)	0.0660 (0.0479-0.0790)	0.045		35 (47.3）	2.04 (1.14-3.64)	0.016	<0.0001		2.05 (1.06-3.94)	0.032	<0.0001
GDM	0.0550 (0.0464-0.0682)	0.0598 (0.0449-0.0689)	0.020		27 (64.3）	3.02 (1.36-6.74)	0.0069			3.59 (1.46-8.82)	0.0053
Non-GDM	0.0550 (0.0464-0.0682)	0.0598 (0.0449-0.0689)	0.86		8 (75.0）	1.02 (0.39-2.64)	0.97			0.49 (0.14-1.69)	0.26
Insulin resistance (Matsuda ISI)
All participants	0.0526 (0.0449-0.0673)	0.0642 (0.0530-0.0755)	0.0007		33 (44.6）	2.09 (1.17-3.76)	0.014	<0.0001		2.16 (1.13-4.12)	0.020	0.0003
GDM	0.0526 (0.0438-0.0679)	0.0648 (0.0509-0.0757)	0.013		24 (57.1）	1.86 (0.85-4.05)	0.12			2.61 (1.05-6.50)	0.040
Non-GDM	0.0528 (0.0457-0.0665)	0.0627 (0.0556-0.0750)	0.030		9 (28.1）	3.08 (1.24-7.67)	0.016			2.50 (0.78-8.03)	0.13
Insulin resistance (HOMA-IR)
All participants	0.0525 (0.0449-0.0672)	0.0637 (0.0533-0.0777)	0.004		33 (44.6）	2.09 (1.17-3.76)	0.014	0.034		1.98 (1.03-3.80)	0.039	0.057
GDM	0.0527 (0.0446-0.0692)	0.0629 (0.0493-0.0755)	0.07		20 (47.6）	1.43 (0.66-3.13)	0.37			1.62 (0.64-4.11)	0.31
Non-GDM	0.0523 (0.0449-0.0642)	0.0651 (0.0544-0.0841)	0.64		13 (40.6）	3.08 (1.24-7.67)	0.016			3.59 (1.24-10.38)	0.018
Impaired insulin secretion
All participants	0.0599 (0.0496, 0.0718)	0.0539 (0.0453, 0.0689)	0.062		46 (62.2）	0.72 (0.40-1.30)	0.28	0.75		0.72 (0.39-1.35)	0.31	0.057
GDM	0.0621 (0.0493, 0.0685)	0.0551 (0.0444, 0.0753)	0.37		29 (69.1）	0.95 (0.41-2.19)	0.90			0.94 (0.37-2.36)	0.89
Non-GDM	0.0569 (0.0498, 0.0750)	0.0523 (0.0458, 0.0644)	0.11		17 (53.1）	0.51 (0.22-1.20)	0.12			0.39 (0.15-1.01)	0.053
Dyslipidemia
Hypertriglyceridemia
All participants	0.0556 (0.0467-0.0710)	0.0572 (0.0453-0.0680)	0.72		23 (31.1）	0.75 (0.28-1.98)	0.56	0.4		0.80 (0.41-1.55)	0.50	0.69
GDM	0.0572 (0.0467-0.0741)	0.0572 (0.0455-0.0690)	0.67		16 (38.1）	0.91 (0.41-2.01)	0.82			0.76 (0.31-1.85)	0.54
Non-GDM	0.0550 (0.0471-0.0689)	0.0582 (0.0444-0.0663)	0.89		7 (21.9）	0.75 (0.28-1.98)	0.56			0.80 (0.26-2.40)	0.69
Hypercholesterolemia
All participants	0.0532 (0.0449-0.0679)	0.0620 (0.0518-0.0748)	0.0063		32 (43.2）	1.91 (1.07-3.44)	0.030	0.013		1.91 (1.02-3.59)	0.044	0.043
GDM	0.0530 (0.0444-0.0689)	0.0637 (0.0518-0.0726)	0.046		21(50.0）	1.79 (0.82-3.93)	0.15			1.42 (0.60-3.33)	0.42
Non-GDM	0.0532 (0.0455-0.0673)	0.0607 (0.0520-0.0753)	0.078		11 (34.4）	1.85 (0.75-4.58)	0.18			2.13 (0.76-6.00)	0.15
Hyper-LDL cholesterolemia
All participants	0.0532 (0.0448-0.0679)	0.0627 (0.0518-0.0748)	0.0030		33 (44.6）	2.25 (1.25-4.05)	0.0072	0.054		2.14 (1.14-4.02)	0.017	0.15
GDM	0.0530 (0.0450-0.0720)	0.0612 (0.0530-0.0718)	0.11		19 (45.2）	1.69 (0.76-3.74)	0.19			1.22 (0.51-2.89)	0.65
Non-GDM	0.0532 (0.0448-0.0642)	0.0639 (0.0517-0.0757)	0.013		14 (43.8）	2.97 (1.22-7.22)	0.017			3.21 (1.19-8.63)	0.021
Hypo-HDL cholesterolemia
All participants	0.0586 (0.0471, 0.069)	0.0554 (0.0459, 0.0692)	0.89		51 (68.9）	1.04 (0.57-1.90)	0.90	0.055		1.14 (0.59-2.22)	0.70	0.022
GDM	0.0526 (0.0453, 0.0668)	0.0601 (0.0459, 0.0741)	0.18		34 (81.0）	2.37 (0.95-5.94)	0.065			3.24 (1.15-9.16)	0.026
Non-GDM	0.0620 (0.0499, 0.0717)	0.0524 (0.0459, 0.0647)	0.098		17 (53.1）	0.45 (0.19-1.06)	0.069			0.44 (0.16-1.18)	0.10
Wilcoxon rank-sum tests were used to compare serum aspartame levels with and without abnormal glucose metabolism and dyslipidemia. Higher serum aspartame levels was defined as greater than or equal to 0.0657 nmol/L (the upper tertile of serum aspartame levels).Multiple logistic regression models were used to determine the associations between higher serum aspartame levels with abnormal glucose me…

## Sheet: 6.Logistic_sucralose
Supplemental Table S6. Logistic regression models to identify the associations between higher serum sucralose levels with abnormal glucose metabolism and dyslipidemia
	Serum sucralose levels				No/Participants (%)	Unadjusted model				Fully-adjusted model
	Without abnormal glucose metabolic and lipids traits	With abnormal glucose metabolic and lipids traits	P			OR (95 CI%)	P	P for interaction		OR (95 CI%)	P	P for interaction
Impaired glucose metabolism
Elevated HbA1c
All participants	0.3920 (0.3120-0.4750)	0.3805 (0.3045-0.4330)	0.63		22/74 (29.3)	0.63 (0.34-1.14)	0.1259	0.85		0.46 (0.23-0.93)	0.03	0.93
GDM	0.3565 (0.2990-0.5040)	0.3520 (0.2860-0.4430)	0.79		15/42 (37.5)	0.52 (0.23-1.15)	0.1063			0.43 (0.18-1.03)	0.059
Non-GDM	0.3565 (0.2990-0.5040)	0.3520 (0.2860-0.4430)	0.47		7/32 (20.0)	0.68 (0.26-1.79)	0.4292			0.34 (0.09-1.36)	0.13
Insulin resistance (Matsuda ISI)
All participants	0.3810 (0.3080-0.4780)	0.3640 (0.2940-0.4460)	0.40		23/74 (30.7)	0.82 (0.45-1.50)	0.5232	0.18		0.89 (0.46-1.73)	0.7341	0.38
GDM	0.4010 (0.3220-0.4740)	0.3700 (0.2970-0.4415)	0.31		17/42 (42.5)	0.72 (0.33-1.57)	0.408			0.58 (0.24-1.39)	0.2231
Non-GDM	0.3565 (0.2990-0.4865)	0.3230 (0.2860-0.4480)	0.51		6/32 (17.1)	0.81 (0.29-2.32)	0.6994			1.03 (0.30-3.56)	0.9635
Insulin resistance (HOMA-IR)
All participants	0.3810 (0.3060-0.4740)	0.3670 (0.2950-0.4580)	0.72		22/74 (29.3)	0.75 (0.41-1.37)	0.3475	0.55		0.87 (0.45-1.70)	0.6882	0.75
GDM	0.3920 (0.3210-0.4660)	0.3805 (0.2950-0.4580)	0.64		15/42 (37.5)	0.73 (0.30-1.78)	0.4498			0.74 (0.33-1.63)	0.483
Non-GDM	0.3695 (0.2970-0.4860)	0.3230 (0.2900-0.4870)	0.77		7/32 (20.0)	0.68 (0.26-1.79)	0.4292			0.81 (0.27-2.48)	0.7126
Impaired insulin secretion
All participants	0.3805 (0.3135, 0.446)	0.3695 (0.2990, 0.4860)	0.98		52/74 (69.3)	1.18 (0.65-2.15)	0.5916	0.12		1.22 (0.65-2.31)	0.5393	0.046
GDM	0.3850 (0.3320, 0.4240)	0.3865 (0.3015, 0.4840)	0.71		31/42 (77.5)	1.84 (0.75-4.48)	0.1816			2.18 (0.84-5.64)	0.1086
Non-GDM	0.3670 (0.2990, 0.4870)	0.3505 (0.2920, 0.4860)	0.73		21/32 (60.0)	0.77 (0.33-1.76)	0.5278			0.69 (0.26-1.78)	0.4373
Dyslipidemia
Hypertriglyceridemia
All participants	0.3790 (0.3060-0.4750)	0.3580 (0.2850-0.4630)	0.29		22/74 (29.3）	0.80 (0.44-1.46)	0.46	0.72		0.68 (0.34-1.33)	0.26	0.77
GDM	0.3925 (0.3240-0.4740)	0.3680 (0.2910-0.4590)	0.23		14/42 (35.0）	0.74 (0.33-1.66)	0.47			0.74 (0.31-1.77)	0.49
Non-GDM	0.3620 (0.2990-0.4780)	0.3320 (0.2800-0.4975)	0.64		8/32 (22.9）	0.80 (0.31-2.05)	0.64			0.36 (0.10-1.24)	0.12
Hypercholesterolemia
All participants	0.3680 (0.3020-0.4590)	0.3820 (0.3020-0.4780)	0.73		27/74 (36.0）	1.19 (0.66-2.14)	0.57	0.18		1.07 (0.57-2.02)	0.82	0.29
GDM	0.3860 (0.3055-0.4700)	0.3850 (0.3060-0.4580)	0.97		17/42 (42.5）	1.08 (0.49-2.39)	0.84			1.05 (0.46-2.43)	0.9
Non-GDM	0.3530 (0.2990-0.4470)	0.3510 (0.2825-0.4980)	0.94		10/32 (28.6）	1.24 (0.50-3.08)	0.64			1.11 (0.39-3.12)	0.85
Hyper-LDL cholesterolemia
All participants	0.3660 (0.2990-0.4740)	0.3920 (0.3060-0.4750)	0.45		25/74 (33.3）	1.06 (0.58-1.91)	0.86	0.27		0.88 (0.46-1.67)	0.69	0.4
GDM	0.3755 (0.3020-0.4625)	0.4060 (0.3320-0.4630)	0.31		16/42 (40.0）	1.17 (0.53-2.61)	0.7			1.08 (0.46-2.51)	0.87
Non-GDM	0.3530 (0.2990-0.4870)	0.3640 (0.2790-0.4780)	0.86		9/32 (24.7）	0.87 (0.35-2.17)	0.77			0.69 (0.23-2.02)	0.5
Hypo-HDL cholesterolemia
All participants	0.3790 (0.3060, 0.4490)	0.3720 (0.2990, 0.4780)	0.91		51/74 (68.0）	0.98 (0.54-1.78)	0.94	0.9		1.06 (0.55-2.06)	0.87	0.91
GDM	0.3935 (0.3230, 0.4535)	0.3820 (0.3020, 0.4750)	0.89		27/42 (67.5）	0.79 (0.34-1.84)	0.58			0.84 (0.34-2.11)	0.72
Non-GDM	0.3400 (0.3050, 0.4430)	0.3610 (0.2910, 0.4890)	0.81		24/32 (68.6）	1.18 (0.50-2.79)	0.70			1.22 (0.44-3.34)	0.7
Wilcoxon rank-sum tests were used to compare serum aspartame levels with and without abnormal glucose metabolism and dyslipidemia. Higher serum aspartame was defined as greater than or equal to 0.0657 nmol/L (the upper tertile of serum aspartame levels). Multiple logistic regression models were used to determine the associations between higher aspartame levels with abnormal glucose metabolism and…
